# Supplementary material for: RNAi Effector Diversity in Nematodes
Source: PLoS Negl Trop Dis. 2011 Jun 7;5(6):e1176. doi: 10.1371/journal.pntd.0001176 (PMC3110158; doi:10.1371/journal.pntd.0001176)
Supplement: Table S1 — Distribution of RNAi pathway components in nematode expressed-sequence tag, genome and transcriptome databases. Select tab at page bottom to view RISC-associated proteins, or all other proteins. Key to colours described below. Species were assigned to Clades according to nematode molecular phylogeny as described by [25], [26]. (XLS) [file pntd.0001176.s006.xls]

## Sheet: RISC ESTs
		Table S1
		Argonaute (AGO) proteins																												RISC components
Clade	Species	C04F12.1	C18E3.7/ppw-1	F55A12.1	F56A6.1/sago-2	D2030.6/prg-1	R06C7.1	T23D8.7	Y110A7A.18/ppw-2	T07D3.7/alg-2	C06A1.4 (pseudogene)	F58G1.1	Y49F6A.1	C14B1.7 (pseudogene)	C16C10.3	ZK757.3/tag-76	F20D12.1/csr-1	M03D4.7	C01G5.2/prg-2	T22B3.2	K12B6.1/sago-1	K08H10.7/rde-1	T22H9.3	R09A1.1/ergo-1	F48F7.1/alg-1	R04A9.2/nrde-3	ZK1248.7	ZK218.8		F56D12.5/vig-1	F10G7.2/tsn-1	AIN-1	AIN-2
I/2	Trichinella pseudospiralis																																		Key:
	Trichinella spiralis																																			EST
																																				Genome
III/8	Ascaris suum																																			Genome & EST
	Brugia malayi																																			Transcriptome
	Dirofilaria immitis																																			Transc. & EST
	Wuchereria bancrofti
IV/12	Bursaphelenchus mucronatus
IV/12	Bursaphelenchus xylophilus
IV/12	Ditylenchus africanus
IV/12	Globodera pallida
IV/12	Globodera rostochiensis
IV/12	Heterodera glycines
IV/12	Heterodera schachtii
IV/9	Heterorhabditis bacteriophora
IV/12	Meloidogyne arenaria
IV/12	Meloidogyne chitwoodi
IV/12	Meloidogyne hapla
IV/12	Meloidogyne incognita
IV/12	Meloidogyne javanica
IV/12	Meloidogyne paranaensis
	Parastrongyloides trichosuri
IV/12	Pratylenchus vulnus
IV/12	Radopholus similis
IV/10	Steinernema carpocapsae
IV/10	Strongyloides ratti
IV/10	Strongyloides stercoralis
IV/2	Xiphinema index
C/6
	Plectus murrayi
V/9	Ancylostoma caninum
	Ancylostoma ceylanicum
	Angiostrongylus cantonensis
	Caenorhabditis elegans
	Dictyocaulus viviparus
	Haemonchus contortus
	Oesophagostomum dentatum
	Pristionchus pacificus
	Trichostrongylus vitrinus
	Trichuris muris
	Trichuris vulpis

## Sheet: All other ESTs
		Table S1
		Small RNA biosynthesis										siRNA amplification								dsRNA uptake and spread						Assorted nuclear components																RNAi inhibitors
Clade	Species	Drsh-1	Pash-1	NM_066360.2/Dcr-1	Rde-4	Drh-1	Drh-3	Xpo-1	Xpo-2	Xpo-3		Rrf-1	Rrf-2	Rrf-3	Ego-1	Smg-2	Smg-5	Smg-6		Rsd-2	Rsd-3	Rsd-6	Sid-1	Sid-2		Glf-1	CE20867/Mes-2	Mes-3	CE24796/Mes-6	Rha-1	RDE-2	CE00370/Mut-7	Mut-16	MUT-2	Zfp-1	Ekl-1	Ekl-4	Ekl-5	Ekl-6	cde-1 / cid-1		ADAR-1	NM066193/ADAR-2	Eri-1	Eri-3	Eri-5	Eri-6/7	Lin-15b	xrn-1
	Trichuris muris
I/2	Trichinella pseudospiralis
	Trichinella spiralis
III/8	Ascaris suum
	Brugia malayi											?	?
	Dirofilaria immitis
	Litosomoides sigmodontis
	Onchocerca volvulus
	Toxocara canis
	Wuchereria bancrofti
IV/12	Aphelenchus avenae
IV/10	Bursaphelenchus mucronatus
IV/10	Bursaphelenchus xylophilus
	Dictyocaulus viviparus
IV/12	Ditylenchus africanus
IV/12	Globodera pallida
IV/12	Globodera rostochiensis
IV/12	Heterodera glycines
IV/12	Heterodera schachtii
IV/9	Heterorhabditis bacteriophora
IV/12	Meloidogyne arenaria
IV/12	Meloidogyne chitwoodi
IV/12	Meloidogyne hapla
IV/12	Meloidogyne incognita
IV/12	Meloidogyne javanica
IV/12	Meloidogyne paranaensis
	Parastrongyloides trichosuri
IV/12	Pratylenchus vulnus
IV/12	Radopholus similis
IV/10	Steinernema carpocapsae
IV/10	Strongyloides ratti
IV/10	Strongyloides stercoralis
IV/2	Xiphinema index
C/6
	Plectus murrayi
V/9	Ancylostoma caninum
	Ancylostoma ceylanicum
	Angiostrongylus cantonensis
	Caenorhabditis elegans
	Haemonchus contortus
	Necator americanus
	Oesophagostomum dentatum
	Ostertagia ostertagi
	Pristionchus pacificus
	Pratylenchus vulnus
	Teladorsagia circumcincta
	Trichuris muris
	Trichostrongylus vitrinus
	*Blaxter et al. (1998) Science 282 (5396) 2041-2046; Holterman et al. (2006) Mol Biol Evol 23 1792-1800.
[truncated: 1 more columns]
